# Supplementary material for: Impedance Pneumography for Diagnosing and Monitoring Asthma in Young Children: A Systematic Review
Source: Children (Basel). 2026 Jan 29;13(2):193. doi: 10.3390/children13020193 (PMC12939778; doi:10.3390/children13020193)
Supplement: Supplementary file 1 [file children-13-00193-s001.zip]

Archive with 1 entries (1 files):
- children-4054147-supplementary.pdf
